# Supplementary material for: Comprehensive Analysis of Sulfated Flavonoids in Eclipta prostrata for Quality Evaluation
Source: Molecules. 2024 Oct 15;29(20):4888. doi: 10.3390/molecules29204888 (PMC11509997; doi:10.3390/molecules29204888)
Supplement: Supplementary file 1 [file molecules-29-04888-s001.zip]

Archive with 1 entries (1 files):
- molecules-3233860-supplementary.pdf
